# Supplementary material for: Mechanical Behavior of Plasma-Treated Metal–Rubber Assemblies
Source: Molecules. 2024 Nov 26;29(23):5590. doi: 10.3390/molecules29235590 (PMC11643398; doi:10.3390/molecules29235590)
Supplement: Supplementary file 1 [file molecules-29-05590-s001.zip]

Archive with 1 entries (1 files):
- molecules-3148181-supplementary.pdf
